# Supplementary material for: Uncovering the Mechanisms of Active Components from Toad Venom against Hepatocellular Carcinoma Using Untargeted Metabolomics
Source: Molecules. 2022 Nov 10;27(22):7758. doi: 10.3390/molecules27227758 (PMC9694973; doi:10.3390/molecules27227758)
Supplement: Supplementary file 1 [file molecules-27-07758-s001.zip]

Archive with 1 entries (1 files):
- molecules-1981746-supplementary.pdf
